# Supplementary material for: Complementary Sets of Autoantibodies Induced by SARS-CoV-2, Adenovirus and Bacterial Antigens Cross-React with Human Blood Protein Antigens in COVID-19 Coagulopathies
Source: Int J Mol Sci. 2022 Sep 29;23(19):11500. doi: 10.3390/ijms231911500 (PMC9569991; doi:10.3390/ijms231911500)
Supplement: Supplementary file 1 [file ijms-23-11500-s001.zip]

Archive with 1 entries (1 files):
- ijms-1919716-supplementary.pdf
